# Supplementary material for: Palatal microbiota associated with membranous substances in older Japanese individuals undergoing tube feeding in long-term care: A cross-sectional study
Source: Heliyon. 2023 Sep 23;9(10):e20401. doi: 10.1016/j.heliyon.2023.e20401 (PMC10539663; doi:10.1016/j.heliyon.2023.e20401)
Supplement: Multimedia component 1 [file mmc1.xlsx]

## Sheet: Correlation ratio
Table S1. Correlation ratios between 50 most abundant genera and participants' characteristics
variables	Neisseria	Streptococcus	Rothia	Haemophilus	Agrobacterium	Fusobacterium	Aggregatibacter	Porphyromonas	Lactobacillus	Prevotella	Pseudomonas	Moraxella	Actinomyces	Delftia	GN02_[G-2]	Propionibacterium	Ottowia	Ralstonia	TM7_[G-1]	Eikenella	Veillonella	Capnocytophaga	Peptostreptococcus	Fastidiosipila	Alloprevotella	Gemella	Campylobacter	Anaerococcus	Ruminococcaceae_[G-1]	Lautropia	Fretibacterium	Peptoniphilaceae_[G-3]	Peptostreptococcaceae_[XI][G-9]	Actinobaculum	Alloscardovia	Dialister	Bacteroidaceae_[G-1]	Sphingomonas	Peptostreptococcaceae_[XI][G-6]	Bacteroidales_[G-2]	Tannerella	TM7_[G-2]	Gardnerella	SR1_[G-1]	Bacteroides	Treponema	Corynebacterium	Acinetobacter	Achromobacter
sex	0.000874228	0.221*	0.0630253	0.0138996	0.0268346	0.18605	8.69869e-05	0.00513616	0.12076	0.022636	0.0848174	0.0523221	0.0263953	0.0701987	0.0191467	0.0410498	0.0651613	0.0799459	0.114869	0.0809426	0.0270913	0.0346278	0.0336722	0.0327021	0.00532363	0.000197905	0.0158564	0.0339695	0.0273677	0.0780733	0.0220919	0.12037	0.0641974	0.034453	0.120138	0.225*	0.0264576	0.0201728	0.0162544	0.0716377	0.00107473	0.0257787	0.00466131	0.00854538	0.0942977	0.0428224	0.000927743	0.025641	0.0573802
Age group	0.0858498	0.165483	0.148409	0.383431	0.0917973	0.0770257	0.120162	0.0590553	0.0619102	0.214784	0.179515	0.0511858	0.129033	0.021282	0.108594	0.973***	0.357503	0.0420633	0.0417325	0.230605	0.997***	0.445*	0.287754	0.0203925	0.476*	0.0590347	0.0864586	0.0277135	0.0681366	0.0325601	0.0815462	0.0617284	0.0416329	0.454*	0.0567636	0.102097	0.0599106	0.0183254	0.946***	0.182763	0.0922459	1.000***	0.658***	0.735***	0.040247	0.14492	0.175634	0.0952381	0.0334826
Bedridden level	-	-	-	-	-	-	-	-	-	-	-	-	-	-	-	-	-	-	-	-	-	-	-	-	-	-	-	-	-	-	-	-	-	-	-	-	-	-	-	-	-	-	-	-	-	-	-	-	-
Japan Coma Scale	0.0347715	0.0765758	0.000251179	0.0799118	0.0738908	0.00127609	0.000171687	0.037751	0.040193	0.0372586	0.00070915	0.081752	0.016595	0.00108302	0.00603756	0.083286	0.00431758	0.00695417	0.00033925	0.185875	0.0650463	0.0291978	0.00107836	0.0104698	0.0900271	0.00697981	0.0221482	0.00858301	0.0434909	0.00575032	0.076642	0.0763889	0.0156919	0.0259038	0.0715673	0.00295156	0.0418915	0.104033	0.0619173	0.0103522	0.0681972	0.0767991	0.00509642	0.0323309	0.062078	0.00611237	0.0211283	0.040404	0.0896874
Communication	0.0256517	0.00685231	0.0103646	0.0522254	0.0948844	0.106779	0.017658	0.129278	0.0321777	0.0272131	0.00116274	0.0651518	0.00466478	0.00120097	0.108562	0.0204621	0.157259	0.0773015	6.27566e-05	0.161543	0.0284631	0.0894464	0.00900142	0.0688411	0.00150939	0.00874008	0.235*	0.0457782	0.0347573	0.0450046	0.134486	0.0324074	0.00259193	0.124285	0.0335025	0.00106677	0.0335315	0.18845	0.00836415	0.0938689	0.0992405	0.0325814	0.071922	1.77074e-06	0.0497917	0.10313	0.00407722	0.0324074	0.0718533
Location	0.163788	0.0738436	0.183417	0.0786532	0.0431955	0.122819	0.100175	0.132415	0.296581	0.0987706	0.0987985	0.0561037	0.283391	0.274725	0.0756652	0.27717	0.0846963	0.0926342	0.193981	0.0426606	0.304481	0.0421637	0.0985251	0.160867	0.14907	0.0429131	0.207475	0.113599	0.515*	0.132195	0.260917	0.296296	0.34254	0.0519788	0.299792	0.103493	0.471*	0.127786	0.229231	0.141899	0.0783829	0.296096	0.267607	0.313614	0.271726	0.110988	0.0675302	0.040404	0.136846
Oral moisturizers	0.000779907	0.029383	0.0483458	0.0533311	0.0112332	0.0255532	0.0708293	0.110889	0.297*	0.0929721	0.0385072	0.0212981	0.0992821	0.0221574	1.10943e-05	0.0179805	0.00964153	0.0230141	0.0302022	0.00765415	0.0121046	0.00375033	0.0913977	0.0228338	0.039148	0.00453376	0.0150801	0.0279458	0.011498	0.0235014	0.000377128	0.0104167	0.0305424	0.0124202	0.00656197	0.0872362	0.0109562	0.0329448	0.018526	0.0332858	0.000845602	0.0104726	0.0476918	0.000843693	0.270*	0.0104406	0.0276545	0.0104167	0.0233107
Remaining teeth	0.00141387	0.0779553	0.00121379	0.0882068	0.15205	0.0576276	0.0072163	0.00826535	0.019802	0.117746	0.0348881	0.0407922	0.0994038	0.307*	0.0854591	0.00156187	0.0504671	0.233*	0.184183	0.0294295	0.0199065	0.00678514	0.0138362	0.0434929	0.0784295	0.0398098	0.00990418	0.0532302	0.150719	0.280*	0.0195297	0.0198413	0.212*	0.006509	0.0145614	0.0382144	0.153201	0.00377148	0.059981	2.50855e-06	0.072386	0.0199478	0.0393004	0.00663272	0.0301805	0.0448481	0.0105241	0.0198413	0.0110018
Community Periodontal Index	0.186066	0.158406	0.0356653	0.252178	0.15225	0.1625	0.352035	0.30515	0.0949763	0.194314	0.138512	0.929***	0.272579	0.314671	0.187307	0.185204	0.170397	0.241069	0.203551	0.117551	0.199296	0.105639	0.270558	0.401079	0.516*	0.10071	0.135898	0.536*	0.150899	0.285223	0.0763538	0.0952381	0.235086	0.0804831	0.0910116	0.117864	0.153246	0.064671	0.222949	0.130898	0.116871	0.208109	0.121506	0.134436	0.100389	0.157817	0.0349067	0.208333	0.140135
Caries	0.00765303	0.159745	0.00247288	0.0974046	0.152058	0.0702825	0.241175	0.0204505	0.0256323	0.134037	0.531**	0.0527366	0.112079	0.307022	0.299718	0.00905978	0.0661738	0.234398	0.189889	0.152401	0.027038	0.0151846	0.0169583	0.054594	0.0792105	0.0669551	0.0209873	0.0687898	0.150733	0.28074	0.162252	0.025641	0.213058	0.0123651	0.0204422	0.0517093	0.153204	0.0120629	0.0645724	0.0129513	0.0733011	0.0257787	0.0540242	0.0264631	0.0313566	0.0514667	0.022649	1	0.706***
Constant mouth opening	0.0220517	0.188322	0.225*	0.0565006	0.0514868	0.434**	0.0110626	0.0461527	0.0620346	0.131731	0.149293	0.0197719	0.0233078	0.111093	0.0883803	0.0436439	0.0831212	0.0532546	0.0253448	0.0252801	0.0783583	0.0510702	0.0138378	0.000537283	0.000104923	0.0163689	0.116895	0.00448308	0.0539714	0.069614	0.0318038	0.05	0.101345	0.0469795	0.0439477	0.102376	0.0519237	0.00312871	0.107541	0.000896911	0.00147374	0.0614631	0.117043	0.118016	0.0771415	2.11624e-05	0.0378278	0.05	0.111891
Mouth dryness	0.00268462	0.336*	0.412*	0.0664575	0.205123	0.286392	0.0712175	0.0755409	0.0325543	0.0440286	0.0775333	0.0311276	0.292632	0.407*	0.192806	0.0165533	0.423*	0.309057	0.320*	0.0296289	0.0405122	0.0221868	0.121319	0.0695583	0.0290403	0.17289	0.0681093	0.0854891	0.203714	0.366*	0.0903584	0.0324074	0.368*	0.0207808	0.0364566	0.0891717	0.206214	0.0145161	0.0651345	0.0365616	0.141599	0.0321356	0.0629166	0.0962375	0.048126	0.110593	0.0600563	0.0324074	0.0317324
Membranous substances	0.00367318	0.390**	0.217*	0.0183102	0.080531	0.124318	0.101297	0.000378465	0.0406041	0.00150074	0.0165945	0.0171721	0.0978638	0.191521	0.0189761	0.018138	0.039813	0.197012	0.139446	0.0191472	0.043161	0.0907374	0.0526606	0.0869444	0.00142689	0.000308103	0.000110233	0.106804	0.0713198	0.168411	0.0056084	0.040404	0.191583	0.0994202	0.0454524	0.10771	0.0795124	0.00804643	0.0374892	0.233*	0.0134894	0.0401331	0.0796242	0.0106711	0.0602456	0.0841837	5.97799e-06	0.040404	8.53492e-05
Cranial nerve disorders	-	-	-	-	-	-	-	-	-	-	-	-	-	-	-	-	-	-	-	-	-	-	-	-	-	-	-	-	-	-	-	-	-	-	-	-	-	-	-	-	-	-	-	-	-	-	-	-	-
Cardiovascular disease	0.101153	0.015911	0.00402629	0.118875	0.0239531	0.0565872	0.136368	0.00538669	0.0257097	0.0036675	0.0396131	0.00430683	0.0100007	0.0504491	0.021067	0.0240687	0.00311496	0.000830716	0.000318673	0.17178	0.0327003	0.0199736	0.0337537	0.0324149	0.0550609	0.0527173	0.106254	0.0100706	0.115422	5.48641e-06	0.147415	0.12037	0.0887835	0.032484	0.129444	0.0208866	0.117939	0.0287883	0.0536731	0.000301851	0.0614004	0.0257787	0.0696196	0.00647039	0.0284457	0.094288	0.121379	0.12037	0.268*
Endocrine disease	0.0105179	0.0886996	0.226*	0.0336679	0.0755473	0.090704	0.0181032	0.13216	0.0402842	0.0218595	0.137757	0.0812663	0.00675565	1.21081e-05	0.153495	0.0335429	0.134573	0.053723	0.00123785	0.138606	0.0382206	0.0544696	0.00181427	0.00918759	1.24056e-05	0.00740653	0.250*	0.00831953	0.0434909	0.0268688	0.130244	0.0763889	0.00482403	0.101609	0.0745413	0.00303663	0.0418915	0.143977	0.016205	0.077263	0.0784141	0.040621	0.0922454	0.00201975	0.061857	0.0742563	1.44618e-06	0.040404	0.0896874
Respiratory disease	0.0462626	0.0377044	0.0306025	0.0260667	0.0804165	0.000216372	0.0114065	0.0541136	0.0402818	0.0505685	0.00636973	0.00498442	0.00240019	0.00126809	0.194137	0.0358618	0.0138433	0.016058	0.0142211	0.0578931	0.0523817	0.0599971	0.0424526	0.0842359	1.3118e-05	0.0636578	0.0240195	0.0625968	0.0352928	0.0115684	0.0306202	0.040404	0.000911628	0.0259038	0.0445124	0.000177689	0.0418915	0.18568	0.0304053	0.0210127	0.0704371	0.0401331	0.0986069	0.136023	0.0494164	0.0063902	0.00816422	0.0763889	0.017739
Gastrointestinal disease	0.00202672	0.0853162	0.168787	0.000316963	0.0212637	0.0459734	0.000199714	0.0247727	0.0199047	0.0888965	0.324*	0.0995263	0.0243533	0.0575669	0.119071	0.0281253	0.469**	0.0621069	0.0329848	0.106028	0.0166139	0.00771971	0.00930299	0.0183694	0.00249498	0.0412794	0.0219359	0.0299237	0.021901	0.0489633	9.49255e-05	0.0198413	0.0353833	0.0266601	0.0223204	0.0215872	0.0176971	0.0606815	0.0265353	0.0682651	0.00974983	0.0195651	0.0310152	0.0858927	0.00213121	0.00204916	0.0507584	0.155556	0.0588068
Renal urological disease	0.0919962	0.00915768	0.146654	0.114128	0.0288811	0.204584	0.0561903	0.0193863	0.0321777	0.0217821	0.0135497	0.140466	0.0251294	0.0459688	0.101899	0.037211	0.0047018	0.022091	0.0456205	0.0261908	0.0250274	0.0959054	1.88235e-06	0.00233676	0.0376539	0.140548	0.211*	0.0238915	0.0347573	0.0408425	0.0975891	0.0324074	0.0173352	0.0777238	0.0355956	0.0264993	0.029819	0.0697418	0.00593233	0.112015	0.00240217	0.0325814	0.0605821	0.0175461	0.0177917	0.00362335	0.0521042	0.0324074	0.0576865
Liver disease	0.00981522	0.0462975	0.049894	0.0608428	0.00693912	0.000585637	0.0170234	0.0174367	0.00658746	0.0301366	0.0144489	0.392*	0.0398018	0.0186979	0.0480289	0.00749	0.128298	0.020092	2.46916e-05	0.0691647	0.00269572	0.00711744	0.0171278	0.135933	0.00215679	0.366**	0.0219622	0.199663	0.00721446	0.0112136	0.00344999	0.00653595	0.00175207	0.00878214	0.00735259	0.000822516	0.00442383	0.0189876	0.00482455	0.0167621	0.00151504	0.00657105	0.00264433	0.0288641	0.00167018	0.0309669	0.003889	0.00653595	0.0146263
Bone and joint disease	0.118836	0.0315737	0.0746503	0.0261022	0.293*	0.060754	0.00294138	0.0197429	0.0102461	0.00054914	0.0385499	0.0213169	7.36204e-05	0.0565843	0.0810362	0.0014675	0.0170678	0.170399	0.0316935	0.0648895	0.0135961	0.0126476	0.0292302	0.14203	0.0357863	0.0220834	0.188345	0.136954	0.011498	0.159599	0.0599478	0.296*	0.00883503	0.000430328	0.291*	0.18606	0.0109562	0.0380902	0.03149	0.0233503	0.189536	0.0104726	0.0286949	0.00540127	0.0160045	0.152819	0.0605988	0.0104167	0.0228106
Notes: Numbers are correlation ratio, which ranges from 0 to 1. *; p<0.05. **; p<0.01. ***; p<0.001
[truncated: 1 more columns]
